# Supplementary material for: Association between HSPA8 Gene Variants and Ischemic Stroke: A Pilot Study Providing Additional Evidence for the Role of Heat Shock Proteins in Disease Pathogenesis
Source: Genes (Basel). 2023 May 27;14(6):1171. doi: 10.3390/genes14061171 (PMC10298525; doi:10.3390/genes14061171)
Supplement: Supplementary file 1 [file genes-14-01171-s001.zip]

Archive with 1 entries (1 files):
- 25.05.2023 supplementary materials.pdf
